# Supplementary material for: In silico mouse study identifies tumour growth kinetics as biomarkers for the outcome of anti-angiogenic treatment
Source: J R Soc Interface. 2018 Aug 22;15(145):20180243. doi: 10.1098/rsif.2018.0243 (PMC6127173; doi:10.1098/rsif.2018.0243)
Supplement: File S2. Compressed file containing the computational model [file rsif20180243supp2.gz]

Archive with 8 entries (7 files):
- Supplemental_File_S2
- Supplemental_File_S2/.DS_Store
- Supplemental_File_S2/List of Files.pdf
- Supplemental_File_S2/Model_driver.m
- Supplemental_File_S2/Model_equations.m
- Supplemental_File_S2/Model_reactions_and_equations.pdf
- Supplemental_File_S2/Model_SimBiology.sbproj
- Supplemental_File_S2/Modl_SBML.xml
