# Supplementary material for: In silico mouse study identifies tumour growth kinetics as biomarkers for the outcome of anti-angiogenic treatment
Source: J R Soc Interface. 2018 Aug 22;15(145):20180243. doi: 10.1098/rsif.2018.0243 (PMC6127173; doi:10.1098/rsif.2018.0243)
Supplement: File S3. Supplemental tables [file rsif20180243supp3.xlsx]

## Sheet: Article information
Article Title: In silico mouse study identifies tumor growth kinetics as biomarkers for the outcome of anti-angiogenic treatment
Authors: Qianhui Wu Alyssa D. Arnheim, and Stacey D. Finley

## Sheet: Table S1
Table S1: Mollard case extracted data and estimated parameter sets
% increase(day), created by Plot Digitizer, 2.6.8
Date: 12/1/17, 4:09:13 PM
Extracted data: control tumor volume						model simulation of control (relative volume compare to day 8):
day	% increase	SEM %	relative tumor volume compared to day 8	SEM	model simulated mean relative tumor volume	set 1	set 2	set 3	set 4	set 5	set 6	set 7	set 8	set 9	set 10	set 11	set 12
8	0	0	1	0	1	1	1	1	1	1	1	1	1	1	1	1	1
12	367.78	50.79	4.68	0.5079	2.14464	2.03767	2.31991	2.33494	2.34483	2.34573	2.35051	2.35138	2.35588	2.36117	1.66842	1.6293	1.63594
19	1998.96	711.11	20.99	7.1111	8.52934	7.08361	10.1235	10.3051	10.4258	10.4368	10.4955	10.5062	10.5616	10.6271	4.08673	3.82855	3.87163
22	3424.14	1244.48	35.24	12.4448	15.6335	12.086	19.0477	19.4844	19.7758	19.8023	19.9443	19.9704	20.1047	20.2636	5.99994	5.52166	5.60087
26	6272.28	1980.99	63.72	19.8099	33.822	24.6543	42.6883	43.5484	44.0992	44.1486	44.4138	44.4611	44.7045	44.9705	10.0127	8.99811	9.16446
29	6072.06	2539.68	61.72	25.3968	50.3812	42.0859	63.8668	64.6594	65.1657	65.2116	65.4625	65.5054	65.73	65.9448	14.7029	12.9793	13.2598
33	7294.87	2641.3	73.95	26.413	74.0155	73.8899	92.1875	92.8898	93.3371	93.3782	93.6102	93.6471	93.8467	93.9931	24.5458	21.1576	21.7033
36	7043.79	2742.86	71.44	27.4286	92.6985	97.9902	113.489	114.124	114.527	114.565	114.783	114.815	114.996	115.091	36.0603	30.5293	31.4132
40	11568.3	4292.03	116.68	42.9203	119.564	130.208	141.972	142.518	142.862	142.895	143.094	143.121	143.277	143.304	60.2589	49.8014	51.4552
43	9742.57	3911.11	98.43	39.1111	141.92	154.434	163.396	163.874	164.175	164.204	164.39	164.412	164.549	164.524	88.6259	71.9198	74.5404
47	15130.5	6704.76	152.31	67.0476	176.372	186.82	192.041	192.43	192.673	192.697	192.865	192.881	192.994	192.9	148.335	117.517	122.315
50	19247.6	8507.94	193.48	85.0794	206.681	211.172	213.585	213.908	214.107	214.128	214.282	214.294	214.388	214.243	208.477	170.037	177.554
54	23365.8	13333.4	234.66	133.334	253.96	243.724	242.391	242.626	242.767	242.784	242.919	242.925	242.996	242.781	290.092	278.939	292.584
Extracted data: BEVA treated tumor volume						model simulation of treated tumor volume (relative volume compare to day 8):
day	% increase	SEM %	relative tumor volume compared to day 8	SEM	model simulated mean relative tumor volume	set 1	set 2	set 3	set 4	set 5	set 6	set 7	set 8	set 9	set 10	set 11	set 12
8	0	0	1	0	0.840332	0.847674	0.822531	0.821299	0.820493	0.82042	0.820033	0.819962	0.819599	0.819172	0.887946	0.89285	0.892007
19	424.42	0	5.24	0	2.35889	2.224	2.57279	2.59152	2.60385	2.60497	2.61093	2.61203	2.61763	2.62424	1.77675	1.73003	1.73795
22	1189.15	25.33	12.89	0.2533	3.01377	2.78226	3.35276	3.38404	3.40468	3.40655	3.41654	3.41837	3.42777	3.43884	2.0872	2.0172	2.02904
26	1192.91	50.79	12.93	0.5079	4.1512	3.71934	4.72577	4.78246	4.81995	4.82335	4.84152	4.84485	4.86196	4.88214	2.57162	2.46146	2.48
29	3888	1852.05	39.88	18.5205	5.22641	4.57592	6.03831	6.12228	6.17789	6.18294	6.20992	6.21487	6.24029	6.2703	2.98486	2.83732	2.86208
33	3180.72	1497	32.81	14.97	7.08569	6.00663	8.33026	8.46706	8.55785	8.56609	8.6102	8.6183	8.6599	8.70903	3.62963	3.41906	3.45427
36	2574.02	709.2	26.74	7.092	8.95197	7.39321	10.6504	10.8458	10.9757	10.9875	11.0507	11.0623	11.1219	11.1924	4.21403	3.94217	3.9875
40	3187.3	1090.69	32.87	10.9069	12.3189	9.80134	14.8683	15.1803	15.3881	15.407	15.5082	15.5268	15.6224	15.7355	5.16059	4.78249	4.84529
43	2885.43	988.49	29.85	9.8849	15.7422	12.1566	19.1854	19.6268	19.9213	19.9481	20.0917	20.1181	20.2538	20.4145	6.02417	5.54287	5.62256
47	2838.4	1039.89	29.38	10.3989	22.0002	16.2868	27.127	27.825	28.2912	28.3336	28.561	28.6027	28.8176	29.0715	7.43254	6.77234	6.88121
50	2434.94	937.7	25.35	9.377	28.1866	20.3659	35.1861	36.0582	36.6207	36.6712	36.9403	36.989	37.2384	37.5218	8.7263	7.89215	8.02927
54	2134.14	24.02	22.34	0.2402	37.2362	27.5937	47.1755	48.0239	48.5669	48.6158	48.8787	48.9253	49.1655	49.4215	10.8514	9.71521	9.90118
57	2797.21	226.56	28.97	2.2656	44.3832	34.8067	56.3734	57.193	57.7172	57.7646	58.0215	58.0661	58.2984	58.5324	12.8176	11.3871	11.6205
61	3918.57	963.63	40.19	9.6363	54.4745	47.4864	68.889	69.6696	70.1682	70.2135	70.4624	70.5044	70.7259	70.9299	16.0717	14.1284	14.444
64	4276.88	3052.73	43.77	30.5273	62.4079	58.2747	78.4688	79.2197	79.6988	79.7425	79.9853	80.0253	80.2385	80.4197	19.1052	16.6604	17.0561
						set 1	set 2	set 3	set 4	set 5	set 6	set 7	set 8	set 9	set 10	set 11	set 12
				Estimated parameter values	k0 (s-1)	1.1601e-05	1.36708e-05	1.0995e-05	1.38904e-05	1.38555e-05	4.92017e-06	4.88696e-06	2.5833e-06	9.24251e-06	8.31899e-06	6.67098e-06	7.31951e-06
					k1 (cm3 tissue/s)	1.77597e-07	1.94974e-07	1.5683e-07	1.98151e-07	1.9766e-07	7.02179e-08	6.97429e-08	3.68714e-08	1.31755e-07	3.1584e-07	4.15968e-06	1.1456e-06
					Ang0 (mol/cm3 tissue)	9.99867e-05	9.9669e-05	7.95501e-05	0.0001	9.97046e-05	3.53213e-05	3.50676e-05	1.84959e-05	6.60015e-05	9.97001e-05	8.38347e-05	9.12247e-05
				Estimuted errors	error (total)	14492.4	19716.5	20130.3	20398.3	20424.1	20580.7	20601.9	20726.7	20753.6	24869.7	27848.1	29941.3
					error (ctrl)	10522.6	12973.1	13201	13346.7	13361.3	13455.5	13466.2	13534.9	13510	18475.4	20991.2	23162.4
					error (tx)	3969.83	6743.34	6929.23	7051.54	7062.81	7125.18	7135.75	7191.87	7243.56	6394.27	6856.9	6778.99

## Sheet: Table S2
Table S2. Parameter bounds and values used in simulations
	k0 (s-1)	k1 (cm3 tissue/s)	Ang0 (mol/cm3 tissue)
Roland	[2.85e-6 1.62e-5]	[4.00e-7 2.10e-6]	5.22e-15
Zibara	[3.36e-6 2.96e-5]	[5.51e-7 5.61e-6]	9.91e-15
Tan	[2.68e-6 3.09e-5]	[3.72e-6 6.28e-6]	8.59e-15
Volk2008	[1.96e-6 8.83e-5]	[9.59e-8 3.98e-6]	7.22e-15
Volk2011a	[2.80e-6 5.95e-5]	[1.52e-7 3.22e-6]	7.84e-15
Volk2011b	[2.69e-6 6.16e-5]	[1.63e-7 3.77e-6]	8.05e-15
Mollard	[2.58e-6 1.39e-5]	[3.69e-8 4.16e-6]	8.753e-15

## Sheet: Table S3
Table S3. Protocoles used in model simulation and experimental studies
	simulated protocols
	Protocol	Treatment start at tumor volume =	Frequency	Dosage (mg/kg)	Duration (weeks)
	Protocol A	0.1 cm3	biweekly	10	12
	Protocol Z	0.004 cm3	biweekly	10	12
	Protocol V11a	0.5 cm3	biweekly	10	12
	Protocl V11a-D	0.5 cm3	biweekly	20	12
	experimental conditions from published papers (adapted from Gaddy 2017)
	Author (Year)	Treatment Start	Frequency	Dosage (mg/kg)	Duration (weeks)	# cells injected
	Roland (2009)	Day 26	biweekly	10	3	5000000
	Zibara (2015)	Day 0	biweekly	10	4	2.00E+06 or 1.00E+06
	Tan (2015)	Day 14	biweekly	5	2	10000000
	Volk (2008)	Day 10	biweekly	4	5.5	4000000
	Volk (2011)	Day 19	biweekly	4	6	4000000
	Volk (2011)	Day 21	biweekly	4	3	4000000
	Mollard (2017)	Day 5	weekly	10	3	80000
